# Supplementary material for: Preclinical Evaluation of hnRNPA2B1 Antibody in Human Triple-Negative Breast Cancer MDA-MB-231 Cells via PET Imaging
Source: Pharmaceutics. 2022 Aug 12;14(8):1677. doi: 10.3390/pharmaceutics14081677 (PMC9415040; doi:10.3390/pharmaceutics14081677)
Supplement: Supplementary file 1 [file pharmaceutics-14-01677-s001.zip]

Archive with 1 entries (1 files):
- pharmaceutics-1727221-SI.pdf
